# Supplementary material for: PKCα Activation via the Thyroid Hormone Membrane Receptor Is Key to Thyroid Cancer Growth
Source: Int J Mol Sci. 2024 Nov 13;25(22):12158. doi: 10.3390/ijms252212158 (PMC11594262; doi:10.3390/ijms252212158)
Supplement: Supplementary file 1 [file ijms-25-12158-s001.zip]

Archive with 1 entries (1 files):
- ijms-3205675-supplementary.pdf
